# Supplementary material for: A phylogeny of Uniolinae with a new genus, Eragrostiola and combination, E. spicata (Poaceae, Chloridoideae, Eragrostideae, Uniolinae)
Source: PhytoKeys. 2026 May 19;275:1–14. doi: 10.3897/phytokeys.275.190083 (PMC13213381; doi:10.3897/phytokeys.275.190083)
Supplement: XML Treatment for Eragrostiola [file phytokeys.275.190083-treatment1.xml]

<!DOCTYPE tp:taxon-treatment
  PUBLIC "-//TaxonX//DTD Taxonomic Treatment Publishing DTD v0 20100105//EN" "tax-treatment-NSO.dtd">
<tp:taxon-treatment xmlns:tp="http://www.plazi.org/taxpub"><tp:treatment-meta><kwd-group><label>Taxon classification</label><kwd>
                <named-content content-type="kingdom">Plantae</named-content>
              </kwd><kwd>
                <named-content content-type="order">Poales</named-content>
              </kwd><kwd>
                <named-content content-type="family">Poaceae</named-content>
              </kwd></kwd-group><mixed-citation publication-type="journal"><person-group><name><surname>Peterson</surname><given-names>Paul M.</given-names></name><name><surname>Romaschenko</surname><given-names>Konstantin</given-names></name><name><surname>Soreng</surname><given-names>Robert J.</given-names></name><name><surname>Herrera Arrieta</surname><given-names>Yolanda</given-names></name></person-group><article-title>A phylogeny of <tp:taxon-name><tp:taxon-name-part taxon-name-part-type="subtribe" reg="Uniolinae">Uniolinae</tp:taxon-name-part></tp:taxon-name> with a new genus, <italic><tp:taxon-name><tp:taxon-name-part taxon-name-part-type="genus" reg="Eragrostiola">Eragrostiola</tp:taxon-name-part></tp:taxon-name></italic> and combination, <italic><tp:taxon-name><tp:taxon-name-part taxon-name-part-type="genus" reg="Eragrostiola">E.</tp:taxon-name-part> <tp:taxon-name-part taxon-name-part-type="species" reg="spicata">spicata</tp:taxon-name-part></tp:taxon-name></italic> (<tp:taxon-name><tp:taxon-name-part taxon-name-part-type="family" reg="Poaceae">Poaceae</tp:taxon-name-part></tp:taxon-name>, <tp:taxon-name><tp:taxon-name-part taxon-name-part-type="subfamily" reg="Chloridoideae">Chloridoideae</tp:taxon-name-part></tp:taxon-name>, <tp:taxon-name><tp:taxon-name-part taxon-name-part-type="tribe" reg="Eragrostideae">Eragrostideae</tp:taxon-name-part></tp:taxon-name>, <tp:taxon-name><tp:taxon-name-part taxon-name-part-type="subtribe" reg="Uniolinae">Uniolinae</tp:taxon-name-part></tp:taxon-name>)</article-title><source>PhytoKeys</source><day>19</day><month>05</month><year>2026</year><volume>275</volume><fpage>1</fpage><lpage>14</lpage><pub-id pub-id-type="doi">10.3897/phytokeys.275.190083</pub-id></mixed-citation></tp:treatment-meta><tp:nomenclature><tp:taxon-name><object-id xmlns:xlink="http://www.w3.org/1999/xlink" content-type="arpha" xlink:type="simple">55571C14-347F-51FE-9A45-E51309A7AD16</object-id>
                    		<tp:taxon-name-part taxon-name-part-type="genus" reg="Eragrostiola">Eragrostiola</tp:taxon-name-part>
                    	
                    		<object-id xmlns:xlink="http://www.w3.org/1999/xlink" content-type="ipni" xlink:type="simple">urn:lsid:ipni.org:names:77380112-1</object-id>
                    	</tp:taxon-name><tp:taxon-authority>P.M.Peterson, Romasch. &amp; Soreng</tp:taxon-authority><tp:taxon-status xmlns:xlink="http://www.w3.org/1999/xlink" xlink:type="simple">gen. nov.</tp:taxon-status></tp:nomenclature><tp:treatment-sec sec-type="Type"><title>Type.</title><p><italic><tp:taxon-name><tp:taxon-name-part taxon-name-part-type="genus" reg="Eragrostiola">Eragrostiola</tp:taxon-name-part> <tp:taxon-name-part taxon-name-part-type="species" reg="spicata">spicata</tp:taxon-name-part></tp:taxon-name></italic> (Vasey) P.M. Peterson, Romasch. &amp; Soreng, Bot. Gaz. 16(5): 146. 1891.</p></tp:treatment-sec><tp:treatment-sec sec-type="Description"><title>Description.</title><p>Caespitose <bold><italic>perennials</italic></bold> with innovations, without rhizomes. <bold>Culms</bold> 75–100 cm tall, erect, glabrous. <bold><italic>Sheaths</italic></bold> hirtellous on the margins when immature, apices glabrous or hairy, the hairs shorter than 0.5 mm long; <bold><italic>ligules</italic></bold> 0.2–0.3 mm long, a line of hairs; <bold><italic>blades</italic></bold> 20–40 cm long, 2–5 (–6) mm wide, flat to involute, glabrous abaxially, scabrous adaxially. <bold><italic>Inflorescence</italic></bold> a panicle 22–40 cm long, 0.3–0.6 cm wide, narrow, spikelike, densely-flowered; <bold><italic>primary branches</italic></bold> shorter than 1.2 cm long, closely appressed, spikelet-bearing to the base; <bold><italic>pulvini</italic></bold> glabrous; <bold><italic>pedicels</italic></bold> 0.1–0.6 mm long, mostly appressed, hirtellous. <bold><italic>Spikelets</italic></bold> 1.4–2.2 mm long, 0.9–1.2 mm wide, ovate, strongly laterally flattened (carinate), stramineous to light greenish, with (1–) 2–3 florets; <bold><italic>disarticulation</italic></bold> basipetal, in the rachilla below the individual florets or at the base of the florets, glumes persistent; <bold><italic>glumes</italic></bold> elliptic to ovate, 1-veined, hyaline, keels ciliolate; <bold><italic>lower glumes</italic></bold> 0.7–1 mm long; <bold><italic>upper glumes</italic></bold> 0.9–1.3 mm long, apices obtuse; <bold><italic>lemmas</italic></bold> 1.5–2.1 mm long, 3-veined, ovate, membranous to hyaline, midveins serrulate to ciliate often greenish, apices acute to obtuse; <bold><italic>paleas</italic></bold> 1.1–1.6 mm long, hyaline, not wider than the lemmas, 2-keeled, distally minutely winged, keels ciliolate, apices obtuse. <bold><italic>Flowers</italic></bold> perfect; <bold><italic>lodicules</italic></bold> 2; <bold><italic>stamens</italic></bold> 3; <bold><italic>anthers</italic></bold> 2, 0.3–0.4 mm long, reddish-brown. <bold><italic>Caryopses</italic></bold> 0.7–1 mm long, ellipsoid, somewhat ventrally flattened, smooth to faintly striate, reddish-brown. 2<italic>n</italic> = 40 (<xref ref-type="bibr" rid="B2">Brown 1950</xref>).</p></tp:treatment-sec><tp:treatment-sec sec-type="Etymology"><title>Etymology.</title><p>The name is derived from the genus <italic><tp:taxon-name><tp:taxon-name-part taxon-name-part-type="genus" reg="Eragrostis">Eragrostis</tp:taxon-name-part></tp:taxon-name></italic> combined with ‘ola’ referring to <italic><tp:taxon-name><tp:taxon-name-part taxon-name-part-type="genus" reg="Uniola">Uniola</tp:taxon-name-part></tp:taxon-name></italic>, therefore alluding to being intermediate between these two genera.</p></tp:treatment-sec><tp:treatment-sec sec-type="Species"><title>Species.</title><p>Monotypic with a single taxon, <italic><tp:taxon-name><tp:taxon-name-part taxon-name-part-type="genus" reg="Eragrostiola">Eragrostiola</tp:taxon-name-part> <tp:taxon-name-part taxon-name-part-type="species" reg="spicata">spicata</tp:taxon-name-part></tp:taxon-name></italic>.</p></tp:treatment-sec><tp:treatment-sec sec-type="Distribution and habitat"><title>Distribution and habitat.</title><p>It is native from southern Texas to Mexico, and in Paraguay and Argentina. This species grows in wet meadows, pastures, and prairies usually in deep sandy clay loam soils or saline substrates in low-lying areas, 0–500 m.</p></tp:treatment-sec><ref-list><ref id="B2"><mixed-citation xmlns:xlink="http://www.w3.org/1999/xlink" xlink:type="simple">Brown WV (1950) A cytological study of some Texas <tp:taxon-name><tp:taxon-name-part taxon-name-part-type="family">Gramineae</tp:taxon-name-part></tp:taxon-name>. Bulletin of the Torrey Botanical Club 77(2): 63–76. <ext-link xlink:href="10.2307/2482267" ext-link-type="doi" xlink:type="simple">https://doi.org/10.2307/2482267</ext-link></mixed-citation></ref></ref-list></tp:taxon-treatment>
