# Supplementary material for: A phylogeny of Uniolinae with a new genus, Eragrostiola and combination, E. spicata (Poaceae, Chloridoideae, Eragrostideae, Uniolinae)
Source: PhytoKeys. 2026 May 19;275:1–14. doi: 10.3897/phytokeys.275.190083 (PMC13213381; doi:10.3897/phytokeys.275.190083)
Supplement: XML Treatment for Eragrostiola spicata [file phytokeys.275.190083-treatment2.xml]

<!DOCTYPE tp:taxon-treatment
  PUBLIC "-//TaxonX//DTD Taxonomic Treatment Publishing DTD v0 20100105//EN" "tax-treatment-NSO.dtd">
<tp:taxon-treatment xmlns:tp="http://www.plazi.org/taxpub"><tp:treatment-meta><kwd-group><label>Taxon classification</label><kwd>
                <named-content content-type="kingdom">Plantae</named-content>
              </kwd><kwd>
                <named-content content-type="order">Poales</named-content>
              </kwd><kwd>
                <named-content content-type="family">Poaceae</named-content>
              </kwd></kwd-group><mixed-citation publication-type="journal"><person-group><name><surname>Peterson</surname><given-names>Paul M.</given-names></name><name><surname>Romaschenko</surname><given-names>Konstantin</given-names></name><name><surname>Soreng</surname><given-names>Robert J.</given-names></name><name><surname>Herrera Arrieta</surname><given-names>Yolanda</given-names></name></person-group><article-title>A phylogeny of <tp:taxon-name><tp:taxon-name-part taxon-name-part-type="subtribe" reg="Uniolinae">Uniolinae</tp:taxon-name-part></tp:taxon-name> with a new genus, <italic><tp:taxon-name><tp:taxon-name-part taxon-name-part-type="genus" reg="Eragrostiola">Eragrostiola</tp:taxon-name-part></tp:taxon-name></italic> and combination, <italic><tp:taxon-name><tp:taxon-name-part taxon-name-part-type="genus" reg="Eragrostiola">E.</tp:taxon-name-part> <tp:taxon-name-part taxon-name-part-type="species" reg="spicata">spicata</tp:taxon-name-part></tp:taxon-name></italic> (<tp:taxon-name><tp:taxon-name-part taxon-name-part-type="family" reg="Poaceae">Poaceae</tp:taxon-name-part></tp:taxon-name>, <tp:taxon-name><tp:taxon-name-part taxon-name-part-type="subfamily" reg="Chloridoideae">Chloridoideae</tp:taxon-name-part></tp:taxon-name>, <tp:taxon-name><tp:taxon-name-part taxon-name-part-type="tribe" reg="Eragrostideae">Eragrostideae</tp:taxon-name-part></tp:taxon-name>, <tp:taxon-name><tp:taxon-name-part taxon-name-part-type="subtribe" reg="Uniolinae">Uniolinae</tp:taxon-name-part></tp:taxon-name>)</article-title><source>PhytoKeys</source><day>19</day><month>05</month><year>2026</year><volume>275</volume><fpage>1</fpage><lpage>14</lpage><pub-id pub-id-type="doi">10.3897/phytokeys.275.190083</pub-id></mixed-citation></tp:treatment-meta><tp:nomenclature><tp:taxon-name><object-id xmlns:xlink="http://www.w3.org/1999/xlink" content-type="arpha" xlink:type="simple">F8C9B42D-664C-5E86-9D9F-525E1E518ACF</object-id>
                    		<tp:taxon-name-part taxon-name-part-type="genus" reg="Eragrostiola">Eragrostiola</tp:taxon-name-part> <tp:taxon-name-part taxon-name-part-type="species" reg="spicata">spicata</tp:taxon-name-part>
                    	
                    		<object-id xmlns:xlink="http://www.w3.org/1999/xlink" content-type="ipni" xlink:type="simple">urn:lsid:ipni.org:names:77380113-1</object-id>
                    	</tp:taxon-name><tp:taxon-authority>(Vasey) P.M.Peterson, Romasch. &amp; Soreng</tp:taxon-authority><tp:taxon-status xmlns:xlink="http://www.w3.org/1999/xlink" xlink:type="simple">comb. nov.</tp:taxon-status><tp:nomenclature-citation-list><tp:nomenclature-citation><tp:taxon-name><tp:taxon-name-part taxon-name-part-type="genus" reg="Eragrostis">Eragrostis</tp:taxon-name-part> <tp:taxon-name-part taxon-name-part-type="species" reg="spicata">spicata</tp:taxon-name-part></tp:taxon-name><comment> Vasey, Bot. Gaz. 16(5): 146. 1891. Type: Mexico, Baja California Sur, San José del Cabo, 12 Sep 1890, <italic>T.S. Brandegee 10</italic> (holotype: US-1761638!).</comment></tp:nomenclature-citation><tp:nomenclature-citation><tp:taxon-name><tp:taxon-name-part taxon-name-part-type="genus" reg="Sporobolus"/> <tp:taxon-name-part taxon-name-part-type="species" reg="tenuispica"/></tp:taxon-name><comment> = <tp:taxon-name><tp:taxon-name-part taxon-name-part-type="genus" reg="Sporobolus">Sporobolus</tp:taxon-name-part> <tp:taxon-name-part taxon-name-part-type="species" reg="tenuispica">tenuispica</tp:taxon-name-part></tp:taxon-name> Hack., Repert. Spec. Nov. Regni Veg. 6(21–26): 344. 1909. Type: Paraguay, Gran Chaco, Boquerón, in campis altis in regione cursus inferiores fluminis Pilcomayo, Jun 1906, <italic>T. Rojas 258</italic> (holotype: W19160026618 (image!); isotypes: BAA00002845 (image!) col. Typus 2931 fragm. ex hb. Hassler, MVFA0000660 (image!), US-2891485! fragm. ex hb. Hassler).</comment></tp:nomenclature-citation></tp:nomenclature-citation-list></tp:nomenclature></tp:taxon-treatment>
